# Supplementary material for: Experimental data suggest between population reversal in the condition dependence of two sexually selected traits
Source: Sci Rep. 2025 Feb 4;15:4264. doi: 10.1038/s41598-025-88720-y (PMC11794571; doi:10.1038/s41598-025-88720-y)
Supplement: Supplementary file 2 — Supplementary Material 2 [file 41598_2025_88720_MOESM2_ESM.xls]

## Sheet: Munka1
Year	Ring	Manipulation	Feeding rate	FPS	WPS	Next FPS	Next WPS
2015	W103422	Enlarged	28	97.86	65.9	78.57	62.7
2015	W198399	Control	23	81.18	53.9	73.32	55.6
2015	W198658	Control	20	69.28	52.9	69.48	55.7
2015	W198985	Reduced	24	56.22	50.1	55.55	52
2015	W199600	Control	21	45.08	53.4	49.92	53.6
2015	W205020	Enlarged	35	78.54	49.1	73.48	49.9
2015	W205166	Control	NA	61.68	57.6	65.88	60.7
2015	W205172	Control	32	56.13	49.5	57.62	47.4
2015	W205387	Control	NA	31.36	37.2	41.13	38.8
2015	W205891	Enlarged	39	45.48	54.5	52.12	52.2
2015	W242467	Control	22	81.61	60.2	100.94	59.8
2015	W242728	Control	30	67.05	54	57.23	56.4
2015	W242733	Enlarged	48	52.68	56.4	64.84	57.4
2015	W242801	Reduced	15	37.1	56.2	47.03	57.4
2015	W242926	Reduced	37	75.88	50.6	60.76	49.7
2016	W242250	Reduced	18	83.42	47.9	100.08	49.5
2016	W242468	Enlarged	31	92.64	52.3	105.4	51.5
2016	W242713	Reduced	12	72.12	62.3	78.96	62.4
2016	W408934	Control	22	96.36	51.7	102.88	55.4
2016	W447167	Control	21	84.48	51.5	101.3	57.6
2016	W447217	Enlarged	32	67.67	41.7	65.65	40.8
2016	W447287	Reduced	17	46.02	46.7	29.06	48.6
2019	W199698-	Enlarged	27	54.52	54.3	50.88	55.2
2019	W446992	Enlarged	40	67.56	47.2	67.23	46.2
2019	W529580	Control	19	57.8	54.8	50.88	54.1
2019	W577702	Control	22	35.24	41.5	43.08	45.7
2021	W577244	Control	29	63.36	56.1	61.61	54.6
2021	W625523	Enlarged	27	54.4	46.6	60.3	46.4
2021	W625903	Enlarged	40	46.98	52.7	56	50.6
2021	W626236	Enlarged	34	48.76	39.1	55.22	38.1
2021	W626407	Control	30	64.32	52.4	64.32	53.6
2021	W626505	Enlarged	27	80.28	51.2	92.88	49.4
2021	W626529	Enlarged	33	48.08	49.8	53.48	45.5
2021	W626751	Control	28	46.48	52.6	60.48	50.4
2021	W626918	Enlarged	39	87.64	57.9	65.64	59.9
2022	W625158	Reduced	19	40.48	56.9	61.38	57.9
2022	W626420	Reduced	22	59.36	52.9	98.12	53.6
2022	W626509	Control	19	73.2	47.1	52.48	49.5
2022	W668063	Reduced	27	64.02	61.4	64.42	62
2022	W668656	Reduced	14	83.82	58.9	82.92	53.1
2022	W668667	Enlarged	23	73	37.6	69.96	38.2
2022	W668668	Control	27	64.53	54.4	59.96	54.2
2022	W669008	Enlarged	NA	57.92	46.5	52.26	47.7
2022	W669017	Reduced	9	40.44	41	40.44	46.2
2022	W669018	Enlarged	28	46.48	39.4	24.84	38.8
2022	W718202	Reduced	1	57.04	52.4	67.44	56.8
2022	W718203	Enlarged	23	49.6	38.8	57.8	40.2
2022	W718204	Reduced	16	54.6	55.5	66	56.5
